# Supplementary material for: COVID-19: Physical Activity and Quality of Life in a Sample of Swiss School Children during and after the First Stay-at-Home
Source: Int J Environ Res Public Health. 2022 Feb 16;19(4):2231. doi: 10.3390/ijerph19042231 (PMC8871913; doi:10.3390/ijerph19042231)
Supplement: Supplementary file 1 [file ijerph-19-02231-s001.zip]

Archive with 1 entries (1 files):
- ijerph-1574200-supplementary.pdf
